# Supplementary material for: Sequence specificity analysis of the SETD2 protein lysine methyltransferase and discovery of a SETD2 super-substrate
Source: Commun Biol. 2020 Sep 16;3:511. doi: 10.1038/s42003-020-01223-6 (PMC7495481; doi:10.1038/s42003-020-01223-6)
Supplement: Supplementary file 3 — Supplementary Data 1 [file 42003_2020_1223_MOESM3_ESM.xlsx]

## Sheet: Fig S5
			Relative methylation signal
spot no	Protein name	Name	Exp1	Exp2	Exp3	Average	SEM
A 1	Histone H3.1	H3K36	0.367546	0.529488	0.238845	0.378626	0.0840842
A 2		K36A	0.0475588	0.156781	0.277651	0.160664	0.0664504
A 3	H3K36 super substrate	DS	1	1	0.970166	0.990055	0.0099448
A 4		K to A	0.0196499	0.148666	0.133213	0.10051	0.0406752
A 9	Ankyrin and armadillo repeat-containing protein	ANKAR	0.136774	0.551112	0.575281	0.421056	0.142312
A 10		K to A	0.00155131	0.000670997	0.0357742	0.0126655	0.0115571
A 11	Voltage-dependent T-type calcium channel subunit alpha-1G	CAC1G	0.890507	0.945291	1	0.945266	0.031608
A 12		K to A	0.0187679	0.0283161	0.0680872	0.0383904	0.0151021
A 13	Centromere protein W	CENPW	0.622	0.776209	0.632695	0.676968	0.0497165
A 14		K to A	0.173123	0.456287	0.499387	0.376266	0.10233
A 15	Alpha-tubulin N-acetyltransferase 1	ATAT	0.862827	0.764722	0.688953	0.772167	0.0503309
A 16		K to A	0.286896	0.546514	0.537917	0.457109	0.0851426
A 17	Collagen alpha-1(XXII) chain	COMA1	0.270044	0.511492	0.433571	0.405036	0.0711453
A 18		K to A	0.0134807	0.0668044	0.153765	0.0780167	0.0408828
A 19	Deleted in lung and esophageal cancer protein 1	DLEC1	0.901999	0.93426	0.577934	0.804731	0.11378
A 20		K to A	0.376987	0.665128	0.401616	0.481243	0.0922167
B 1	Dysferlin	DYSF	0.226793	0.47095	0.172855	0.290199	0.091707
B 2		K to A	0.00105384	0.00124358	0.0525448	0.0182807	0.0171321
B 3	Fibrillin-1	FBN1	0.44915	0.771288	0.688938	0.636459	0.0966243
B 4		K to A	0.0974528	0.191243	0.395092	0.227929	0.0878571
B 5	Fibrillin-2	FBN2	0.423853	0.959024	0.678934	0.68727	0.154547
B 6		K to A	0.200276	0.41371	0.493996	0.369327	0.0876454
B 7	Gelsolin	GELS	0.385725	0.63988	0.604322	0.543309	0.0794579
B 8		K to A	0.293309	0.61432	0.575245	0.494291	0.101122
B 9	Hyaluronan-binding protein 2	HABP2	0.0545168	0.231288	0.437973	0.241259	0.110806
B 10		K to A	0.0788027	0.214746	0.342936	0.212162	0.0762598
B 11	Histone deacetylase 9	HDAC9	0.657928	0.903895	0.74706	0.769628	0.0718958
B 12		K to A	0.209609	0.608496	0.57013	0.462745	0.127052
B 13	Hemicentin-1	HMCN1	0.287051	0.444254	0.261892	0.331066	0.057058
B 14		K to A	0.0265196	0.0964178	0.158202	0.0937131	0.0380375
B 15	Integrator complex subunit 6	INT6	0.284423	0.552105	0.357581	0.398036	0.0798767
B 16		K to A	0.0698466	0.265527	0.296555	0.210643	0.0709656
B 17	Integrin alpha-1	ITA1	0.243487	0.568379	0.420291	0.410719	0.0939103
B 18		K to A	0.228269	0.659008	0.321656	0.402978	0.130823
B 19	Olfactory receptor 2T11	O2T11	0.426573	0.698866	0.0985349	0.407991	0.173549
B 20		K to A	0.299334	0.440496	0.0526922	0.264174	0.113321
C 1	Piwi-like protein 2	PIWL2	0.342216	0.557733	0.381459	0.427136	0.0662737
C 2		K to A	0.155849	0.416	0.40761	0.326487	0.0853529
C 3	DNA repair and recombination protein RAD54B	RA54B	0.466223	0.609542	0.718328	0.598031	0.0730038
C 4		K to A	0.146101	0.581566	0.599136	0.442268	0.14817
C 5	CMP-N-acetylneuraminate-poly-alpha-2,8-sialyltransferase	SIA8D	0.320326	0.482599	0.506927	0.436617	0.0585683
C 6		K to A	0.0668618	0.284574	0.538156	0.296531	0.136182
C 7	Tumor protein D55	TPD55	0.696192	0.844186	0.576428	0.705602	0.0774381
C 8		K to A	0.422829	0.819564	0.753304	0.665233	0.122702
C 9	Histone H3.1	H3K36	0.212764	0.345044	0.737528	0.431779	0.157572
C 10		K36A	0.160363	0.23221	0.309795	0.234122	0.043148
C 11	H3K36 super substrate	DS	0.961711	0.927434	0.96076	0.949968	0.0112705
C 12		K to A	0.155792	0.0168435	0.168272	0.113636	0.0486303
